# Supplementary material for: Pulsed Electric Fields (PEF) and Accelerated Solvent Extraction (ASE) for Valorization of Red (Aristeus antennatus) and Camarote (Melicertus kerathurus) Shrimp Side Streams: Antioxidant and HPLC Evaluation of the Carotenoid Astaxanthin Recovery
Source: Antioxidants (Basel). 2023 Feb 7;12(2):406. doi: 10.3390/antiox12020406 (PMC9951945; doi:10.3390/antiox12020406)
Supplement: Supplementary file 1 [file antioxidants-12-00406-s001.zip]

Archive with 1 entries (1 files):
- antioxidants-2171933-supplementary corrected.pdf
